# Supplementary material for: Measuring the relationship between outpatient family physician visit regularity and acute care utilization during the end of life: a population-level retrospective cohort study
Source: Fam Pract. 2026 Apr 7;43(3):cmag014. doi: 10.1093/fampra/cmag014 (PMC13064537; doi:10.1093/fampra/cmag014)
Supplement: cmag014_Supplementary_Data [file cmag014_supplementary_data.zip]

Archive with 2 entries (2 files):
- Appendices 2026-03-17.pdf
- RECORD_Checklist_2026-02-19.pdf
